# Supplementary material for: Sequential effects in continued visual search: Using fixation-related potentials to compare distractor processing before and after target detection
Source: Psychophysiology. 2014 Feb 11;51(4):385–95. doi: 10.1111/psyp.12062 (PMC4283708; doi:10.1111/psyp.12062)
Supplement: Figure S1 — Fixation-related potentials (FRPs) for distractor fixations before and after the first target fixation. A subset of data with comparable saccade amplitudes and a baseline period before display onset was used. [file psyp0051-0385-SD3.txt]

EOG:+/- 20µV (beide Faelle)
EEG: +/- 6µV (beide Faelle)
FIGURE SI1
Cz
EOG
-10
+10
Amplitude [µV]
-300 -200 -100 0 100
Time from fixation offset [ms]
-10
+10
Amplitude [µV]
-100    0 100 200 300
Time from fixation onset [ms]
Pz
Fz
-1D
+1D
+2D
+3D
Saccade-relatedFixation-related
 
Figure SI1. Fixation-related potentials (FRPs) for distractor fixations before (–1D, in black) 
and after the first target fixation (+1D in red, +2D in green, +3D in blue), aligned to the onset 
(FRP, left column) and offset (saccade-related potentials [SRPs], right column) of the 
respective fixation for midline electrodes and corrected vertical and horizontal EOG. Grey 
rectangles denote the 200 ms time windows for the negativity analysis.  A subset of data with 
comparable saccade amplitudes and a baseline period before display onset was used.
